# Supplementary material for: MethylGenotyper: Accurate Estimation of SNP Genotypes and Genetic Relatedness from DNA Methylation Data
Source: Genomics Proteomics Bioinformatics. 2024 Jun 10;22(3):qzae044. doi: 10.1093/gpbjnl/qzae044 (PMC12016561; doi:10.1093/gpbjnl/qzae044)
Supplement: qzae044_Supplementary_Data [file qzae044_supplementary_data.zip]

Archive with 8 entries (8 files):
- Figure S2.pdf
- Figure S3.pdf
- Figure S4.pdf
- Figure S5.pdf
- Figure S6.pdf
- Figure S7.pdf
- Supplementary material captions.docx
- Figure S1.pdf
